# Supplementary material for: 4,4′-(Phenyl­imino)dibenzaldehyde
Source: Acta Crystallogr Sect E Struct Rep Online. 2009 Aug 19;65(Pt 9):o2192. doi: 10.1107/S1600536809031924 (PMC2969979; doi:10.1107/S1600536809031924)
Supplement: Supplementary file 2 [file e-65-o2192-Isup2.hkl]

#
# h,k,l, Fc-squared, Fo-squared, sigma(Fo-squared) and status flag
#
data_I
_shelx_title ' 90714am in Pbcn'
_shelx_refln_list_code          4
_shelx_F_calc_maximum      183.17
_exptl_crystal_F_000       632.00
_reflns_d_resolution_high  0.8412
 
loop_
 _symmetry_equiv_pos_as_xyz
 'x, y, z'
 '-x+1/2, -y+1/2, z+1/2'
 '-x, y, -z+1/2'
 'x+1/2, -y+1/2, -z'
 '-x, -y, -z'
 'x-1/2, y-1/2, -z-1/2'
 'x, -y, z-1/2'
 '-x-1/2, y-1/2, z'
 
_cell_length_a     8.8362
_cell_length_b     9.7099
_cell_length_c    18.6205
_cell_angle_alpha  90.000
_cell_angle_beta   90.000
_cell_angle_gamma  90.000
 
_shelx_F_squared_multiplier     1.000
 
loop_
 _refln_index_h
 _refln_index_k
 _refln_index_l
 _refln_F_squared_calc
 _refln_F_squared_meas
 _refln_F_squared_sigma
 _refln_observed_status
   2   0   0    12302.96    12178.64    365.85 o
   4   0   0     2864.99     3097.98     96.02 o
   6   0   0      510.28      487.65     19.28 o
   8   0   0        0.07        1.13      3.33 o
  10   0   0        2.28        1.39      4.36 o
   1   1   0    10966.50    10643.04    611.54 o
   3   1   0      725.33      639.13     12.16 o
   5   1   0     1186.35     1208.42     28.51 o
   7   1   0      226.76      184.64      7.63 o
   9   1   0        0.02        2.32      2.75 o
   0   2   0    11183.36    12028.72    507.45 o
   2   2   0      293.61      285.12     11.35 o
   4   2   0       65.13       61.63      4.42 o
   6   2   0        4.74        7.64      2.08 o
   8   2   0       76.10       82.74      6.07 o
  10   2   0       11.27       14.49      3.97 o
   1   3   0     1115.84     1091.88     40.55 o
   3   3   0        0.12        0.63      0.92 o
   5   3   0       25.32       22.69      1.99 o
   7   3   0      189.85      170.02     15.12 o
   9   3   0       19.20       28.53      5.97 o
   0   4   0     5377.51     5285.13    225.17 o
   2   4   0      121.81      101.04      4.63 o
   4   4   0       41.21       37.92      3.03 o
   6   4   0       64.77       50.89      4.90 o
   8   4   0       54.13       74.25      6.88 o
   1   5   0     3715.24     4004.06    121.83 o
   3   5   0      312.18      327.09      9.59 o
   5   5   0        5.01        5.95      1.60 o
   7   5   0       60.90       49.51      6.02 o
   9   5   0        0.93       -3.04      3.97 o
   0   6   0       36.18       61.95      9.21 o
   2   6   0       45.04       44.84      3.55 o
   4   6   0        0.11        0.30      1.57 o
   6   6   0       89.45       81.76      8.54 o
   8   6   0       51.65       37.99     16.94 o
   1   7   0      105.16      119.04      9.44 o
   3   7   0        1.08        2.64      1.74 o
   5   7   0      235.30      212.44     11.89 o
   7   7   0       83.04      111.46     11.85 o
   0   8   0       11.30       12.90      7.73 o
   2   8   0       13.67       14.28      3.44 o
   4   8   0       22.80       23.16      4.10 o
   6   8   0        3.81        6.20      6.52 o
   1   9   0        9.86        9.71      3.40 o
   3   9   0        5.68        3.79      3.18 o
   5   9   0       11.56       12.97      3.97 o
   0  10   0      104.81      132.52     18.06 o
   2  10   0       92.88       76.41     10.51 o
   4  10   0      119.45      110.14      9.00 o
   1  11   0        3.12        8.30      4.89 o
   3  11   0       39.65       23.89      6.22 o
   1   1   1     2086.41     2150.05     37.68 o
   2   1   1     1247.41     1055.82     15.65 o
   3   1   1       17.04       13.37      0.86 o
   4   1   1       28.43       28.00      1.37 o
   5   1   1        9.91       16.43      1.60 o
   6   1   1       56.88       42.98      2.67 o
   7   1   1       13.11       17.80      2.17 o
   8   1   1        3.92        8.70      2.04 o
   9   1   1       10.30        8.62      2.23 o
  10   1   1        0.02        1.93      2.17 o
   0   2   1       14.58       16.53      2.49 o
   1   2   1     2183.94     2289.89     40.32 o
   2   2   1     2359.80     2483.22     43.88 o
   3   2   1      399.69      401.89      6.86 o
   4   2   1       81.63       80.33      2.57 o
   5   2   1       40.76       43.62      1.52 o
   6   2   1      160.17      146.88      4.59 o
   7   2   1      122.42      138.34      5.03 o
   8   2   1        0.87        3.84      1.79 o
   9   2   1        1.20        3.54      2.05 o
  10   2   1        0.83        5.70      2.55 o
   1   3   1      229.52      211.75      4.81 o
   2   3   1       66.75       74.79      2.47 o
   3   3   1      646.24      611.00     12.15 o
   4   3   1       60.03       61.23      2.31 o
   5   3   1       22.66       31.16      1.63 o
   6   3   1      157.19      129.65      8.94 o
   7   3   1       87.10       87.01      4.73 o
   8   3   1       16.51       30.37      3.31 o
   9   3   1       70.57       52.72      4.39 o
  10   3   1        0.04        6.62      3.21 o
   0   4   1     1594.03     1749.36     44.80 o
   1   4   1      558.19      558.11     11.19 o
   2   4   1      248.70      258.68      6.78 o
   3   4   1       45.62       54.54      2.87 o
   4   4   1       95.63       90.57      3.34 o
   5   4   1       28.50       29.53      1.78 o
   6   4   1       18.04       26.50      2.60 o
   7   4   1      100.96       81.45      4.69 o
   8   4   1       12.75       14.81      2.58 o
   9   4   1        1.29        7.81      2.88 o
   1   5   1       24.75       21.53      1.83 o
   2   5   1      366.14      369.29      9.25 o
   3   5   1        0.37        1.33      1.00 o
   4   5   1        2.70        3.06      1.15 o
   5   5   1       10.32        9.89      1.32 o
   6   5   1      187.07      141.50      6.22 o
   7   5   1        4.17        3.40      2.13 o
   8   5   1        8.65        3.46      2.82 o
   9   5   1        0.01        0.70      2.92 o
   0   6   1        0.27        1.21      1.49 o
   1   6   1      584.57      605.32     12.74 o
   2   6   1        9.27        6.66      1.40 o
   3   6   1       42.00       48.24      2.70 o
   4   6   1        7.09        5.98      1.37 o
   5   6   1      168.34      160.97      5.14 o
   6   6   1        8.92        5.31      2.25 o
   7   6   1       13.51        7.14      3.98 o
   8   6   1        9.52       11.15      3.52 o
   1   7   1       35.96       32.63      2.49 o
   2   7   1        5.90        5.78      1.51 o
   3   7   1        0.65        0.08      1.48 o
   4   7   1       11.71       12.26      1.90 o
   5   7   1       58.86       62.79      4.13 o
   6   7   1       10.98       18.26      5.01 o
   7   7   1      118.95      119.84      8.42 o
   8   7   1        3.92       13.34      3.95 o
   0   8   1        0.02        0.32      1.83 o
   1   8   1        2.95        2.86      2.07 o
   2   8   1        0.52        1.82      1.61 o
   3   8   1       26.20       23.90      2.88 o
   4   8   1       33.54       40.23      3.53 o
   5   8   1       20.41       21.52      3.29 o
   6   8   1       11.83       10.86      4.68 o
   7   8   1        4.22        8.45      3.44 o
   1   9   1      124.21      102.90      6.31 o
   2   9   1        3.07        5.14      2.14 o
   3   9   1       16.68       11.01      2.47 o
   4   9   1        3.11        6.69      2.48 o
   5   9   1        0.04        0.13      2.31 o
   6   9   1       17.84       15.76      5.93 o
   0  10   1        5.75       10.56      5.63 o
   1  10   1       11.87       17.99      3.79 o
   2  10   1        2.28        7.11      2.63 o
   3  10   1        4.70       12.87      2.92 o
   4  10   1        0.33        3.79      2.51 o
   5  10   1       35.77       36.37      4.04 o
   1  11   1       22.85       29.66      4.81 o
   2  11   1       14.54       22.28      4.42 o
   3  11   1        1.09        4.18      3.51 o
   0   0   2     2137.71     2037.98     50.55 o
   1   0   2     1282.84     1354.02     23.96 o
   2   0   2    33550.94    31422.61    546.54 o
   3   0   2      575.57      562.74     10.79 o
   4   0   2     1500.10     1498.76     30.10 o
   5   0   2     1218.55     1276.47     29.95 o
   6   0   2       34.70       41.78      3.73 o
   7   0   2       31.17       37.67      4.00 o
   8   0   2       13.67       22.01      3.47 o
   9   0   2        0.14        1.65      2.66 o
  10   0   2        5.61        6.38      3.18 o
   1   1   2     1532.78     1378.24     19.99 o
   2   1   2     8032.34     8319.63    118.04 o
   3   1   2      726.20      679.04     10.11 o
   4   1   2       16.74       17.39      1.20 o
   5   1   2      103.52      106.05      3.82 o
   6   1   2       55.66       51.17      2.88 o
   7   1   2        9.35       16.68      2.16 o
   8   1   2        1.05        0.36      1.74 o
   9   1   2        2.26       10.12      2.23 o
  10   1   2        7.62        7.01      2.40 o
   0   2   2     1652.37     1504.01     37.84 o
   1   2   2     1716.71     1801.88     31.97 o
   2   2   2     1715.53     1801.47     32.19 o
   3   2   2       56.72       75.35      2.84 o
   4   2   2       12.19       20.55      1.34 o
   5   2   2       56.32       61.48      2.82 o
   6   2   2       13.45       20.66      2.01 o
   7   2   2        8.72        7.16      1.79 o
   8   2   2        9.46       12.10      2.14 o
   9   2   2        3.39        4.84      2.25 o
  10   2   2       18.65       27.81      3.67 o
   1   3   2      395.40      397.39      8.05 o
   2   3   2       40.75       31.26      1.73 o
   3   3   2       10.20       14.52      1.38 o
   4   3   2       54.04       58.41      2.44 o
   5   3   2       27.93       32.86      2.05 o
   6   3   2       37.39       47.91      3.24 o
   7   3   2        0.10        1.10      1.74 o
   8   3   2        4.08       11.93      2.41 o
   9   3   2        4.51        5.08      2.72 o
  10   3   2        0.01        7.25      3.29 o
   0   4   2     1517.80     1540.78     39.73 o
   1   4   2       14.16        9.24      1.13 o
   2   4   2      146.13      152.78      4.14 o
   3   4   2      531.48      560.66     11.58 o
   4   4   2       41.18       34.63      2.31 o
   5   4   2      117.05      119.05      3.74 o
   6   4   2       10.82       14.50      2.10 o
   7   4   2        0.10        0.97      1.69 o
   8   4   2        9.45       13.99      2.98 o
   9   4   2        5.66        2.95      2.70 o
   1   5   2     1014.02     1147.03     21.79 o
   2   5   2       61.40       57.38      2.74 o
   3   5   2       58.25       67.78      3.44 o
   4   5   2      137.07      115.37      4.29 o
   5   5   2      106.63       87.87      3.34 o
   6   5   2      105.07      114.20      5.93 o
   7   5   2        0.96        0.41      1.99 o
   8   5   2        3.85        8.12      2.76 o
   9   5   2        3.01        5.80      3.45 o
   0   6   2       51.04       33.19      4.65 o
   1   6   2      261.63      250.15      8.00 o
   2   6   2        0.60        2.19      1.13 o
   3   6   2      177.92      171.74      9.09 o
   4   6   2      116.33      125.55      5.57 o
   5   6   2        7.45        6.68      1.71 o
   6   6   2      174.89      168.32      9.68 o
   7   6   2        2.43        2.29      2.32 o
   8   6   2        9.00       15.92      3.76 o
   1   7   2       91.64      103.75      4.32 o
   2   7   2        0.00        0.63      1.49 o
   3   7   2        4.73        2.93      1.68 o
   4   7   2      102.72       93.23      5.60 o
   5   7   2        0.21        3.11      1.74 o
   6   7   2       48.23       52.22      6.64 o
   7   7   2       65.58       59.18      5.78 o
   8   7   2        3.24        5.53      3.39 o
   0   8   2       22.48       31.57      5.95 o
   1   8   2       11.55       13.43      2.41 o
   2   8   2        0.22        0.73      1.68 o
   3   8   2        4.98        9.81      2.02 o
   4   8   2       48.99       48.38      3.86 o
   5   8   2        4.39        9.58      2.34 o
   6   8   2        2.03        9.43      4.94 o
   7   8   2        4.36       12.49      3.75 o
   1   9   2        0.09        2.45      1.93 o
   2   9   2       11.15       15.45      2.87 o
   3   9   2       44.20       52.08      4.18 o
   4   9   2        8.27       10.44      2.48 o
   5   9   2        1.74        5.50      2.76 o
   6   9   2        2.67        2.75      4.73 o
   0  10   2       32.98       30.89     10.91 o
   1  10   2       12.54       10.04      2.83 o
   2  10   2       82.55       73.93      5.76 o
   3  10   2        3.75       11.57      2.98 o
   4  10   2        4.08        8.18      2.81 o
   5  10   2       15.80       19.63      3.60 o
   1  11   2        3.05        4.40      3.78 o
   2  11   2        5.43        9.24      3.41 o
   3  11   2        0.54        0.53      2.99 o
   1   1   3     5889.24     6140.27     87.30 o
   2   1   3     1518.64     1356.44     18.08 o
   3   1   3     2343.52     2265.92     31.36 o
   4   1   3      362.30      373.82      6.24 o
   5   1   3       70.70       67.61      2.62 o
   6   1   3        7.47        6.80      1.54 o
   7   1   3       43.94       48.66      3.12 o
   8   1   3       51.59       44.38      3.26 o
   9   1   3       16.18       12.55      2.45 o
  10   1   3        5.36       10.99      2.55 o
   0   2   3       99.91      105.85      3.70 o
   1   2   3    12473.78    12818.77    243.13 o
   2   2   3     8213.77     8337.90    144.76 o
   3   2   3     1064.04     1107.25     16.91 o
   4   2   3       84.72       88.49      2.62 o
   5   2   3      129.54      113.56      3.40 o
   6   2   3      249.38      255.46      6.60 o
   7   2   3      142.48      129.40      5.25 o
   8   2   3      102.64       86.89      4.67 o
   9   2   3       18.70       20.21      2.95 o
  10   2   3        8.43       12.13      3.66 o
   1   3   3      439.38      495.83     10.65 o
   2   3   3     1510.47     1474.64     26.88 o
   3   3   3       23.97       27.93      1.84 o
   4   3   3       41.18       45.01      2.38 o
   5   3   3      148.80      140.30      4.72 o
   6   3   3       51.29       53.32      4.34 o
   7   3   3        0.00       -0.58      1.53 o
   8   3   3      139.08      124.75      5.69 o
   9   3   3        0.03        1.78      2.78 o
  10   3   3        8.82       11.91      4.04 o
   0   4   3      354.86      306.54     13.06 o
   1   4   3        7.44       12.50      1.28 o
   2   4   3      697.38      751.49     14.68 o
   3   4   3      255.24      277.99      6.59 o
   4   4   3        4.42        1.39      1.05 o
   5   4   3      131.18      123.81      3.85 o
   6   4   3        0.04        0.50      1.69 o
   7   4   3      135.21      122.87      8.87 o
   8   4   3       17.73       10.54      3.25 o
   9   4   3       34.00       31.16      4.08 o
   1   5   3      232.58      217.69      5.47 o
   2   5   3       66.12       84.45      3.31 o
   3   5   3      178.61      160.38      5.35 o
   4   5   3      649.63      623.30     14.70 o
   5   5   3      158.27      136.65      4.99 o
   6   5   3      206.95      203.92      7.58 o
   7   5   3        0.02        4.80      2.20 o
   8   5   3       33.06       38.51      4.23 o
   9   5   3        5.97        1.40      3.10 o
   0   6   3      167.57      174.26      7.68 o
   1   6   3      115.15      112.82      4.03 o
   2   6   3      211.80      197.60      8.57 o
   3   6   3      265.56      245.62      7.35 o
   4   6   3       65.94       63.57      4.14 o
   5   6   3      172.72      152.09      6.41 o
   6   6   3       46.69       55.39      4.51 o
   7   6   3       27.61       29.30      3.63 o
   8   6   3        4.39       16.02      3.85 o
   1   7   3      156.77      143.94      5.54 o
   2   7   3       37.78       41.67      3.43 o
   3   7   3        7.67       10.16      2.24 o
   4   7   3        0.30        1.60      1.79 o
   5   7   3      116.08      112.14      5.40 o
   6   7   3       13.94       11.09      2.83 o
   7   7   3        9.81       11.79      3.44 o
   8   7   3        2.16        8.06      4.16 o
   0   8   3       46.64       43.02      6.10 o
   1   8   3        3.66        5.10      2.38 o
   2   8   3       70.58       77.93      4.81 o
   3   8   3       34.04       33.25      3.41 o
   4   8   3       75.77       65.48      4.20 o
   5   8   3       75.78       68.97      4.53 o
   6   8   3       49.64       72.01      6.52 o
   7   8   3        1.82       11.09      3.64 o
   1   9   3       49.46       50.08      7.49 o
   2   9   3       57.59       52.32      5.01 o
   3   9   3      181.76      170.97      8.28 o
   4   9   3       31.23       35.61      3.53 o
   5   9   3       15.35       19.44      2.91 o
   6   9   3        1.48       11.08      5.59 o
   0  10   3       16.53       30.64      5.04 o
   1  10   3        1.97        6.01      2.51 o
   2  10   3       30.38       36.53      4.14 o
   3  10   3       15.03       28.78      3.74 o
   4  10   3       11.48        9.02      2.84 o
   5  10   3        0.11        0.03      2.83 o
   1  11   3        0.52        2.13      2.98 o
   2  11   3        6.90        8.60      3.46 o
   0   0   4      559.78      602.80     15.84 o
   1   0   4      565.98      616.57     12.67 o
   2   0   4      196.93      175.08      4.00 o
   3   0   4     5176.64     5334.47     93.55 o
   4   0   4      128.92      121.52      3.42 o
   5   0   4       46.53       42.00      2.13 o
   6   0   4        7.06       12.91      2.42 o
   7   0   4        4.39        6.26      2.44 o
   8   0   4       27.06       39.72      5.26 o
   9   0   4        9.93       21.48      3.77 o
  10   0   4        7.65       11.43      5.21 o
   1   1   4     2808.14     3000.98     43.09 o
   2   1   4       64.60       57.22      1.83 o
   3   1   4       74.57       61.10      1.73 o
   4   1   4     1243.61     1301.12     17.90 o
   5   1   4      414.74      399.44      6.89 o
   6   1   4       87.34      100.67      3.93 o
   7   1   4        2.55        5.74      1.72 o
   8   1   4        6.23        7.17      1.99 o
   9   1   4        0.08        0.35      1.99 o
  10   1   4       23.68       24.04      3.40 o
   0   2   4     1665.78     1646.62     36.14 o
   1   2   4     1907.88     1898.20     37.23 o
   2   2   4       56.64       57.83      2.80 o
   3   2   4        1.42       -0.93      0.62 o
   4   2   4        1.54        0.69      0.77 o
   5   2   4        2.60        2.90      0.93 o
   6   2   4       36.79       41.63      2.80 o
   7   2   4        0.17        1.27      1.65 o
   8   2   4        0.04        0.59      1.87 o
   9   2   4        2.18        2.06      2.39 o
  10   2   4        0.41        2.39      3.13 o
   1   3   4       28.52       32.48      2.25 o
   2   3   4      167.18      140.32      3.63 o
   3   3   4      214.83      222.93      8.19 o
   4   3   4      431.27      439.78      8.33 o
   5   3   4        1.19        2.25      0.99 o
   6   3   4        4.05        9.34      1.72 o
   7   3   4        2.98        2.22      1.63 o
   8   3   4        4.25        9.15      2.45 o
   9   3   4        0.12        2.02      2.82 o
   0   4   4        0.06       -0.66      1.06 o
   1   4   4      952.45      942.30     17.86 o
   2   4   4      652.29      692.74     13.66 o
   3   4   4      785.88      792.10     15.60 o
   4   4   4        1.20        5.68      1.36 o
   5   4   4        1.47        2.50      1.14 o
   6   4   4       61.94       62.31      4.48 o
   7   4   4        3.41        6.15      2.26 o
   8   4   4       12.24        8.83      2.71 o
   9   4   4        6.28        7.99      3.58 o
   1   5   4       32.92       39.23      2.16 o
   2   5   4      518.26      510.93     10.72 o
   3   5   4      214.12      240.90      7.08 o
   4   5   4      433.21      429.49     11.03 o
   5   5   4        2.04        6.02      1.59 o
   6   5   4        3.06        1.69      2.31 o
   7   5   4       12.16       15.48      3.45 o
   8   5   4        0.20        2.07      2.79 o
   9   5   4        7.34       11.51      3.82 o
   0   6   4      123.67      115.51      6.84 o
   1   6   4        1.04        3.02      1.43 o
   2   6   4       77.58       73.63      6.39 o
   3   6   4       48.02       55.86      3.69 o
   4   6   4      135.20      138.47      6.03 o
   5   6   4       74.41       73.07      4.58 o
   6   6   4        0.16        3.59      2.11 o
   7   6   4       35.31       31.18      3.80 o
   8   6   4       10.52       11.68      3.69 o
   1   7   4       72.77       67.78      6.40 o
   2   7   4      166.56      160.44      7.94 o
   3   7   4        0.03        2.35      1.77 o
   4   7   4       52.12       52.54      4.14 o
   5   7   4       49.17       47.48      4.02 o
   6   7   4        0.20        4.11      2.35 o
   7   7   4       12.77       18.84      4.91 o
   8   7   4        0.10        6.38      5.08 o
   0   8   4        7.94       10.37      4.61 o
   1   8   4       17.92       32.80      3.91 o
   2   8   4        1.12        4.68      2.42 o
   3   8   4       52.65       52.81      4.17 o
   4   8   4       20.47       20.99      2.92 o
   5   8   4       17.50       21.03      3.08 o
   6   8   4        2.31        4.25      3.44 o
   7   8   4        5.41        6.08      3.95 o
   1   9   4        0.04        0.43      2.71 o
   2   9   4       15.30       13.12      3.17 o
   3   9   4       68.35       73.93     12.87 o
   4   9   4       29.01       40.20      4.69 o
   5   9   4        1.68       10.77      2.91 o
   6   9   4        4.35        4.77      5.09 o
   0  10   4       17.59       19.00      5.56 o
   1  10   4        0.22       -2.17      3.31 o
   2  10   4        5.28        5.66      3.07 o
   3  10   4       14.82       20.62      3.37 o
   4  10   4        6.55       11.93      4.10 o
   1  11   4       15.60       16.70      3.71 o
   2  11   4        9.32       10.24      5.23 o
   1   1   5       56.90       51.89      2.21 o
   2   1   5      769.11      733.78     10.29 o
   3   1   5     1345.82     1499.21     20.25 o
   4   1   5        0.59        0.64      0.67 o
   5   1   5      243.74      264.96      5.34 o
   6   1   5        3.80        6.28      1.50 o
   7   1   5       19.20       14.52      2.04 o
   8   1   5        4.93        5.02      1.87 o
   9   1   5       20.50       22.22      3.45 o
  10   1   5       11.33        7.13      3.30 o
   0   2   5     2179.23     2328.78     80.52 o
   1   2   5       77.92      102.15      2.77 o
   2   2   5      146.20      168.41      3.41 o
   3   2   5     1916.30     1877.15     27.91 o
   4   2   5     2780.10     2893.46     42.52 o
   5   2   5      696.61      738.93     12.63 o
   6   2   5        2.11        6.11      1.53 o
   7   2   5       25.54       26.84      2.64 o
   8   2   5        4.92        6.37      2.07 o
   9   2   5        5.74        4.03      2.80 o
  10   2   5        6.11        4.02      3.46 o
   1   3   5      500.41      545.75     15.61 o
   2   3   5      182.68      213.76      5.90 o
   3   3   5      675.21      690.20     13.73 o
   4   3   5      397.80      339.94      6.84 o
   5   3   5       12.87       15.40      1.49 o
   6   3   5       23.36       22.55      2.34 o
   7   3   5       31.18       34.01      3.52 o
   8   3   5       44.31       46.05      4.63 o
   9   3   5        0.07        1.83      2.86 o
   0   4   5        1.62        1.94      1.09 o
   1   4   5       24.46       26.72      2.08 o
   2   4   5      298.88      285.65      7.77 o
   3   4   5      428.10      439.76      9.50 o
   4   4   5      715.35      643.28     17.03 o
   5   4   5       17.37       16.07      1.88 o
   6   4   5       20.99       25.96      4.61 o
   7   4   5       19.44       24.51      3.27 o
   8   4   5        0.36        4.03      3.11 o
   9   4   5       38.42       36.28      5.11 o
   1   5   5       40.58       44.32      2.22 o
   2   5   5      282.42      287.08      8.76 o
   3   5   5        0.08        1.38      1.56 o
   4   5   5      243.01      203.79      6.57 o
   5   5   5        0.06       -0.80      1.32 o
   6   5   5       14.74       14.19      2.65 o
   7   5   5        5.47        9.26      3.05 o
   8   5   5       53.03       59.45      5.81 o
   9   5   5        0.28        3.09      3.46 o
   0   6   5       23.01       30.53      4.54 o
   1   6   5        1.31        0.55      1.31 o
   2   6   5        1.13        1.81      1.41 o
   3   6   5       67.22       67.82      5.85 o
   4   6   5      190.48      192.63      6.65 o
   5   6   5       22.73       22.92      2.99 o
   6   6   5        1.02        2.86      2.25 o
   7   6   5       16.71       21.48      3.95 o
   8   6   5       10.17       23.17      4.21 o
   1   7   5       15.43       16.84      2.93 o
   2   7   5      148.97      164.08      6.64 o
   3   7   5      574.07      495.11     22.35 o
   4   7   5        1.45        1.72      1.97 o
   5   7   5       19.87       25.03      3.22 o
   6   7   5        0.08       -0.79      2.48 o
   7   7   5        1.70        8.94      3.32 o
   8   7   5       13.49       20.23      5.14 o
   0   8   5      389.63      347.58     16.76 o
   1   8   5       15.63       19.18      3.36 o
   2   8   5        1.35        5.10      2.51 o
   3   8   5       98.63       86.96      6.07 o
   4   8   5       16.34       14.42      2.62 o
   5   8   5       84.79       75.58      5.09 o
   6   8   5       15.76       10.74      4.01 o
   7   8   5        2.42        3.51      4.34 o
   1   9   5       26.42       27.05      4.02 o
   2   9   5       63.16       69.83      5.72 o
   3   9   5       49.78       47.18      6.50 o
   4   9   5        0.08        2.88      3.26 o
   5   9   5        3.69        7.89      3.11 o
   6   9   5        4.86        5.31      4.98 o
   0  10   5        6.74        4.50      4.40 o
   1  10   5        4.80        8.21      3.31 o
   2  10   5       24.41       21.55      8.56 o
   3  10   5        2.18       -1.98      3.27 o
   4  10   5        5.45       10.17      3.45 o
   1  11   5        0.27        5.51      3.37 o
   2  11   5        0.76        4.71      2.83 o
   0   0   6      228.36      285.04      8.39 o
   1   0   6     3648.49     3707.34     71.54 o
   2   0   6       16.30       15.60      1.49 o
   3   0   6       41.72       40.77      2.42 o
   4   0   6     1135.27     1084.00     20.55 o
   5   0   6      196.56      174.59      4.81 o
   6   0   6      178.18      129.85      6.13 o
   7   0   6        2.07        3.43      2.29 o
   8   0   6      208.28      201.67     11.69 o
   9   0   6        3.25        3.89      3.70 o
  10   0   6      135.01      129.69     10.22 o
   1   1   6       14.35       10.96      0.86 o
   2   1   6      769.07      846.27     11.80 o
   3   1   6      331.37      341.44      5.50 o
   4   1   6      915.11     1005.87     14.24 o
   5   1   6       17.59       23.94      1.45 o
   6   1   6       99.01       86.11      4.78 o
   7   1   6       53.38       63.22      3.84 o
   8   1   6        0.30        2.59      2.19 o
   9   1   6       28.38       38.87      4.48 o
  10   1   6        0.43        0.49      3.13 o
   0   2   6       39.47       48.06      2.53 o
   1   2   6       56.70       57.62      2.15 o
   2   2   6     2648.53     2780.15     40.49 o
   3   2   6       10.23       14.26      1.05 o
   4   2   6      326.34      334.09      6.33 o
   5   2   6        0.97        4.81      1.14 o
   6   2   6        2.74        1.68      1.40 o
   7   2   6        1.35        0.37      1.83 o
   8   2   6        0.17       -0.41      2.33 o
   9   2   6        3.20        3.04      2.77 o
   1   3   6      395.02      433.02     11.24 o
   2   3   6      168.61      201.74      5.80 o
   3   3   6     2247.48     2421.39     43.68 o
   4   3   6        0.89        2.17      0.93 o
   5   3   6        8.20        8.21      1.31 o
   6   3   6        7.74       15.58      2.41 o
   7   3   6        4.08        2.72      2.35 o
   8   3   6       24.46       19.86      3.48 o
   9   3   6        2.32        4.26      3.08 o
   0   4   6        8.75       10.12      1.59 o
   1   4   6      736.38      735.73     17.96 o
   2   4   6      739.66      775.66     18.38 o
   3   4   6      165.52      133.17      4.85 o
   4   4   6       75.93       80.70      4.83 o
   5   4   6        4.22        6.39      1.55 o
   6   4   6       45.80       45.11      4.51 o
   7   4   6       14.79       16.79      3.42 o
   8   4   6       29.63       32.73      4.42 o
   9   4   6        4.54        8.55      3.69 o
   1   5   6        0.22        0.00      1.14 o
   2   5   6       29.69       28.94      2.58 o
   3   5   6       71.53       73.11      4.13 o
   4   5   6       25.96       29.74      2.89 o
   5   5   6        7.54        7.86      2.00 o
   6   5   6       18.89       21.68      3.51 o
   7   5   6       39.87       49.42      6.68 o
   8   5   6       19.65       11.34      3.58 o
   9   5   6       38.00       39.12      6.76 o
   0   6   6       54.17       53.13     11.78 o
   1   6   6       80.55       74.62      5.64 o
   2   6   6        1.68        0.35      1.37 o
   3   6   6      240.48      205.94      7.69 o
   4   6   6       62.49       72.68      6.03 o
   5   6   6      107.30      121.67     11.08 o
   6   6   6       16.06       11.12      3.16 o
   7   6   6        2.18        8.39      3.13 o
   8   6   6       12.22       11.41      3.71 o
   1   7   6      755.50      609.94     17.93 o
   2   7   6        0.76        2.74      2.27 o
   3   7   6      681.39      577.08     15.37 o
   4   7   6       13.23       13.31      2.52 o
   5   7   6      176.81      168.05      7.34 o
   6   7   6        5.74        4.16      3.59 o
   7   7   6        1.30        8.15      3.31 o
   0   8   6      208.29      209.64     12.91 o
   1   8   6       61.93       73.98      8.04 o
   2   8   6      267.06      238.45      9.87 o
   3   8   6       14.52       17.48      3.08 o
   4   8   6      108.31       94.17      6.34 o
   5   8   6       22.86       32.47      3.67 o
   6   8   6        7.84       12.16      3.51 o
   7   8   6        5.67       10.44      7.38 o
   1   9   6      119.11      144.61     14.51 o
   2   9   6        9.34       19.96      3.60 o
   3   9   6       66.37       64.29      5.60 o
   4   9   6        9.58        5.57      4.78 o
   5   9   6        4.22        4.03      3.55 o
   0  10   6        3.70       -1.16      7.74 o
   1  10   6        0.16        3.66      3.23 o
   2  10   6        4.97        8.52      3.38 o
   3  10   6        0.22        0.56      3.63 o
   4  10   6        6.89       11.87      4.44 o
   1  11   6        5.92        2.16      4.24 o
   1   1   7      269.17      266.00      4.63 o
   2   1   7      153.17      160.23      3.27 o
   3   1   7       10.19       10.06      0.94 o
   4   1   7       20.83       23.69      1.43 o
   5   1   7       40.18       27.97      1.66 o
   6   1   7        4.93        8.73      1.80 o
   7   1   7       30.82       33.88      3.35 o
   8   1   7        1.54        3.58      2.22 o
   9   1   7       21.11       18.14      3.69 o
   0   2   7       10.83       10.25      1.41 o
   1   2   7      180.03      146.32      3.57 o
   2   2   7     1211.31     1303.66     17.89 o
   3   2   7       27.07       39.71      1.65 o
   4   2   7      166.27      147.75      3.22 o
   5   2   7       54.01       45.36      2.60 o
   6   2   7        1.84        5.45      1.80 o
   7   2   7        2.45        6.00      2.46 o
   8   2   7        2.70        2.91      2.50 o
   9   2   7       25.81       20.06      3.92 o
   1   3   7       73.32       65.84      3.15 o
   2   3   7      866.28      969.10     20.64 o
   3   3   7      505.30      521.90      9.50 o
   4   3   7        6.87        4.62      1.16 o
   5   3   7        6.44        9.17      1.76 o
   6   3   7       64.13       60.03      4.62 o
   7   3   7        3.63        3.55      2.35 o
   8   3   7       19.04       20.81      3.93 o
   9   3   7        5.27        4.85      3.08 o
   0   4   7      656.21      627.13     37.51 o
   1   4   7      116.54      132.93      4.75 o
   2   4   7       30.96       29.52      2.49 o
   3   4   7      252.76      256.47      7.43 o
   4   4   7       98.69      113.25      4.18 o
   5   4   7       75.23       79.17      4.37 o
   6   4   7       75.24       68.64      5.57 o
   7   4   7        0.01        2.07      2.67 o
   8   4   7       58.08       69.93      7.03 o
   9   4   7       13.00       14.45      4.04 o
   1   5   7      109.04      103.14      4.56 o
   2   5   7        0.84        2.77      1.47 o
   3   5   7        1.42        1.87      2.07 o
   4   5   7       12.88       15.07      2.38 o
   5   5   7       50.46       46.58      3.53 o
   6   5   7       72.95       69.33      7.66 o
   7   5   7        5.46        4.79      2.82 o
   8   5   7        7.85       13.14      3.61 o
   0   6   7      124.66      124.04      9.15 o
   1   6   7      164.97      156.79      6.79 o
   2   6   7      110.63      117.11      5.99 o
   3   6   7        0.15        1.37      1.69 o
   4   6   7       42.14       43.87      3.79 o
   5   6   7        1.60        0.51      2.02 o
   6   6   7        0.42        2.29      2.62 o
   7   6   7        0.82       -1.02      2.69 o
   8   6   7        1.08        3.00      3.51 o
   1   7   7      452.07      411.84     13.00 o
   2   7   7      166.65      185.33      9.54 o
   3   7   7       82.28       82.38      5.73 o
   4   7   7       64.35       71.29      4.85 o
   5   7   7        0.07        3.26      2.30 o
   6   7   7        3.43        1.11      3.71 o
   7   7   7        0.00        1.13      3.73 o
   0   8   7        3.48        4.31      5.47 o
   1   8   7      304.77      260.66     11.77 o
   2   8   7        0.01        2.69      3.10 o
   3   8   7       76.11       90.70      7.68 o
   4   8   7        0.75        4.38      3.91 o
   5   8   7       11.52       15.61      4.60 o
   6   8   7        3.79       10.28      4.02 o
   1   9   7      115.09      128.15      7.95 o
   2   9   7       47.28       45.85      5.66 o
   3   9   7       26.34       21.46      3.67 o
   4   9   7       38.52       33.50      6.31 o
   5   9   7        0.11       -1.23      2.77 o
   0  10   7       33.40       49.00      7.58 o
   1  10   7       10.08        8.67      3.44 o
   2  10   7       21.84       27.22      4.41 o
   3  10   7        0.10        4.62      3.15 o
   4  10   7       18.83       15.99      6.22 o
   0   0   8     2868.98     2753.30     69.25 o
   1   0   8      722.47      757.24     14.47 o
   2   0   8       36.63       41.29      2.51 o
   3   0   8      293.21      277.68      7.28 o
   4   0   8       55.78       60.30      3.34 o
   5   0   8      192.90      158.05      5.46 o
   6   0   8      980.15      931.66     27.52 o
   7   0   8        6.07       15.06      5.37 o
   8   0   8      237.86      228.48     14.21 o
   9   0   8        6.05        7.39      5.49 o
   1   1   8       33.88       47.14      1.84 o
   2   1   8       24.11       25.70      1.88 o
   3   1   8        0.06        0.51      0.81 o
   4   1   8      174.25      165.66      4.34 o
   5   1   8       16.49       21.02      1.89 o
   6   1   8      173.80      183.46      6.32 o
   7   1   8        2.06        1.25      1.91 o
   8   1   8        0.16        3.33      2.61 o
   9   1   8        1.66        7.50      3.14 o
   0   2   8     3903.74     4261.44     92.32 o
   1   2   8       79.69       88.58      2.76 o
   2   2   8      480.67      498.51      8.10 o
   3   2   8       27.88       26.29      1.38 o
   4   2   8       11.07       10.14      1.20 o
   5   2   8       32.65       35.64      2.19 o
   6   2   8       12.51       12.51      2.73 o
   7   2   8       22.20       24.08      4.06 o
   8   2   8        2.97        5.30      2.73 o
   9   2   8        0.10        2.31      3.05 o
   1   3   8     1379.35     1495.32     25.97 o
   2   3   8       73.68       79.72      3.30 o
   3   3   8       18.05       20.36      1.72 o
   4   3   8       71.36       53.86      3.68 o
   5   3   8      113.64      120.82      4.56 o
   6   3   8       33.80       28.30      3.44 o
   7   3   8       23.78       34.67      4.25 o
   8   3   8        0.18       -2.32      2.51 o
   9   3   8        6.98        5.38      3.90 o
   0   4   8      193.41      209.10     11.85 o
   1   4   8        4.94       10.49      1.62 o
   2   4   8      118.81      125.33      4.88 o
   3   4   8       15.07       12.82      2.08 o
   4   4   8        4.08        4.34      1.64 o
   5   4   8      115.77      110.18      5.96 o
   6   4   8      161.92      165.25      8.58 o
   7   4   8        2.99        8.33      3.12 o
   8   4   8        9.92        9.53      3.54 o
   9   4   8        5.50        5.04      3.62 o
   1   5   8       60.29       53.92      3.58 o
   2   5   8      161.11      149.68      5.63 o
   3   5   8        1.75        8.40      2.10 o
   4   5   8      117.80      120.85      7.30 o
   5   5   8      276.94      227.74      7.70 o
   6   5   8        0.08        0.38      2.49 o
   7   5   8       27.81       23.83      4.23 o
   8   5   8        1.12        2.83      3.20 o
   0   6   8        0.49        4.06      4.01 o
   1   6   8       22.79       16.45      2.78 o
   2   6   8       16.05       22.16      3.06 o
   3   6   8       51.03       61.08      5.21 o
   4   6   8       53.05       53.97      4.14 o
   5   6   8       82.79       77.87      4.67 o
   6   6   8        1.97       14.85      5.08 o
   7   6   8        1.17        2.85      3.11 o
   8   6   8       20.79       27.62      4.85 o
   1   7   8     1189.66     1118.89     28.78 o
   2   7   8       12.09       13.48      2.98 o
   3   7   8      230.09      209.49      8.52 o
   4   7   8        2.62        4.81      2.47 o
   5   7   8       18.17       24.34      3.35 o
   6   7   8        1.28        7.11      3.12 o
   7   7   8       12.70       17.41      4.16 o
   0   8   8      153.80      161.18     12.29 o
   1   8   8        1.66        2.83      2.47 o
   2   8   8      121.99      117.07      7.34 o
   3   8   8       31.08       27.81      3.86 o
   4   8   8       26.84       30.10      3.81 o
   5   8   8        0.35        7.77      2.98 o
   6   8   8       35.04       34.90      7.07 o
   1   9   8       43.29       46.53      6.00 o
   2   9   8       30.73       28.85      4.76 o
   3   9   8       41.45       51.06      5.30 o
   4   9   8        3.62        6.90      3.20 o
   5   9   8       29.25       29.10      4.21 o
   0  10   8        0.11        4.05      4.41 o
   1  10   8       16.90       24.06      4.34 o
   2  10   8        0.97        3.12      3.15 o
   3  10   8        0.02        1.73      3.22 o
   1   1   9      137.94      162.18      3.77 o
   2   1   9       72.41       70.52      2.39 o
   3   1   9        0.82        0.10      0.79 o
   4   1   9        0.26        1.29      0.94 o
   5   1   9       53.74       72.77      2.99 o
   6   1   9       29.45       25.36      2.80 o
   7   1   9      229.29      207.92     12.69 o
   8   1   9       30.34       32.91      5.25 o
   9   1   9       18.10       20.68      3.83 o
   0   2   9     4063.80     4578.70     99.25 o
   1   2   9       32.22       25.67      1.67 o
   2   2   9      108.44      128.73      3.15 o
   3   2   9      226.42      222.06      4.55 o
   4   2   9        0.10        2.47      1.03 o
   5   2   9        3.44        3.99      1.31 o
   6   2   9       24.95       33.78      3.74 o
   7   2   9      230.16      214.89      9.01 o
   8   2   9       10.13       13.27      3.31 o
   9   2   9        9.12       13.53      3.67 o
   1   3   9      207.90      234.76      5.57 o
   2   3   9        0.02        0.71      1.37 o
   3   3   9      208.95      217.86      7.08 o
   4   3   9       25.57       26.63      2.38 o
   5   3   9       50.21       45.32      3.17 o
   6   3   9      195.21      174.09      7.82 o
   7   3   9       81.90       71.59      5.56 o
   8   3   9       56.93       59.97      6.12 o
   9   3   9        0.40        3.28      3.28 o
   0   4   9       74.82       88.60      8.70 o
   1   4   9       52.71       59.61      3.43 o
   2   4   9        1.43        6.30      1.96 o
   3   4   9        1.37        2.00      1.73 o
   4   4   9       35.15       30.05      2.78 o
   5   4   9      210.95      198.40      6.53 o
   6   4   9       60.12       57.15      5.41 o
   7   4   9       88.66       93.49      7.19 o
   8   4   9       43.69       40.40      5.59 o
   1   5   9      183.88      170.67      7.01 o
   2   5   9       26.10       25.33      2.62 o
   3   5   9       20.06       20.99      2.97 o
   4   5   9       76.16       63.88      4.50 o
   5   5   9       75.99       71.75      4.46 o
   6   5   9       59.31       65.18      7.12 o
   7   5   9        0.10        2.06      3.01 o
   8   5   9        3.76        2.17      3.32 o
   0   6   9      861.91      753.22     28.68 o
   1   6   9       20.76       20.36      3.20 o
   2   6   9       10.77       13.72      3.09 o
   3   6   9        7.95        5.86      2.64 o
   4   6   9       85.11       75.22      5.02 o
   5   6   9       58.47       52.54      4.07 o
   6   6   9       34.78       37.53      4.82 o
   7   6   9        0.59        0.07      2.98 o
   1   7   9      652.25      580.14     17.03 o
   2   7   9       27.26       32.16      3.90 o
   3   7   9       30.31       31.23      3.98 o
   4   7   9        9.43        5.74      3.31 o
   5   7   9       32.61       33.28      3.77 o
   6   7   9       13.74       18.36      5.90 o
   7   7   9        0.03        4.94      3.64 o
   0   8   9        0.01        1.41      3.63 o
   1   8   9       23.72       23.35      4.18 o
   2   8   9      114.46      109.82     10.22 o
   3   8   9       28.78       38.24      4.35 o
   4   8   9       13.97       12.76      3.21 o
   5   8   9        7.73       10.58      3.35 o
   6   8   9       16.94       26.96      6.67 o
   1   9   9       20.84       20.93      3.92 o
   2   9   9       13.86       10.62      3.44 o
   3   9   9       41.98       40.70      4.98 o
   4   9   9        3.51        3.52      3.10 o
   5   9   9        3.55       11.50      3.50 o
   0  10   9        1.61        5.16      4.67 o
   1  10   9        0.26        3.15      3.38 o
   2  10   9        6.66        3.35      3.38 o
   3  10   9        0.16        3.75      3.26 o
   0   0  10       42.31       36.69      3.37 o
   1   0  10      568.14      652.66     12.90 o
   2   0  10      685.71      671.35     15.02 o
   3   0  10       92.38       64.85      3.57 o
   4   0  10       59.52       68.74      3.89 o
   5   0  10       44.37       73.51      4.21 o
   6   0  10      157.08      144.97      8.52 o
   7   0  10        1.59       -1.38      2.76 o
   8   0  10      164.15      155.01     13.61 o
   9   0  10        6.31        3.85      5.35 o
   1   1  10       82.37       93.40      2.60 o
   2   1  10      308.13      293.03      6.10 o
   3   1  10       47.68       53.07      2.31 o
   4   1  10        4.93        5.81      1.18 o
   5   1  10      170.87      155.67      5.88 o
   6   1  10        4.56        7.84      2.43 o
   7   1  10        0.00        3.31      2.43 o
   8   1  10        2.98        5.70      2.89 o
   9   1  10       15.43       13.85      4.64 o
   0   2  10       13.19       15.27      2.01 o
   1   2  10      118.86      127.65      3.57 o
   2   2  10       23.19       25.48      1.61 o
   3   2  10        8.80        7.46      1.26 o
   4   2  10      128.71      131.76      4.02 o
   5   2  10        3.84        4.72      1.43 o
   6   2  10       20.00       24.22      3.37 o
   7   2  10        7.00        6.89      2.86 o
   8   2  10        7.61        8.11      3.10 o
   9   2  10        5.42        3.95      3.37 o
   1   3  10        4.27        2.99      1.21 o
   2   3  10       33.49       32.33      2.36 o
   3   3  10        1.88        4.34      1.34 o
   4   3  10       57.20       47.27      3.44 o
   5   3  10        0.03        1.08      1.65 o
   6   3  10       28.98       26.57      3.63 o
   7   3  10       41.72       45.44      4.54 o
   8   3  10        0.11        2.09      2.90 o
   0   4  10      273.09      249.65     12.20 o
   1   4  10        4.11        7.06      1.79 o
   2   4  10      247.94      226.24      8.32 o
   3   4  10        0.96        2.56      1.67 o
   4   4  10        1.20        0.03      1.60 o
   5   4  10        0.02        3.61      1.88 o
   6   4  10       30.80       36.50      4.52 o
   7   4  10       23.11       21.18      3.94 o
   8   4  10        1.93        7.39      3.60 o
   1   5  10       54.61       67.41      4.99 o
   2   5  10       43.79       55.57      5.97 o
   3   5  10       61.72       73.29      4.56 o
   4   5  10       10.03       12.54      2.36 o
   5   5  10        2.83        0.31      1.95 o
   6   5  10       41.15       46.04      5.10 o
   7   5  10       68.04       67.75      6.32 o
   8   5  10        5.14       14.01      4.01 o
   0   6  10     1272.14     1049.80     38.07 o
   1   6  10        0.55        0.48      2.18 o
   2   6  10      155.86      171.62      8.25 o
   3   6  10       23.28       23.76      3.52 o
   4   6  10        6.73        9.69      2.88 o
   5   6  10        0.47        3.72      2.12 o
   6   6  10       23.50       27.36      4.39 o
   7   6  10        8.62       11.75      3.73 o
   1   7  10       33.41       34.82      4.31 o
   2   7  10        0.03        5.35      2.57 o
   3   7  10       82.76       74.86      5.86 o
   4   7  10        3.25        3.82      4.01 o
   5   7  10        2.08        0.31      2.36 o
   6   7  10       15.30       19.28      5.30 o
   0   8  10        0.43        2.26      3.73 o
   1   8  10        1.53        3.50      2.64 o
   2   8  10       16.78       30.73      4.97 o
   3   8  10        2.97        3.76      2.60 o
   4   8  10        0.15        3.16      2.75 o
   5   8  10        2.48        7.80      3.30 o
   1   9  10       31.08       36.61      4.85 o
   2   9  10       10.34       12.92      3.54 o
   3   9  10        5.27        3.65      3.06 o
   4   9  10        0.08        2.56      3.60 o
   0  10  10       93.35       94.79     16.01 o
   1  10  10        0.36       -0.55      3.20 o
   2  10  10        0.00        3.20      3.39 o
   1   1  11       11.07       11.20      1.16 o
   2   1  11      149.42      133.46      3.98 o
   3   1  11       41.86       51.75      2.40 o
   4   1  11       18.41       16.20      1.58 o
   5   1  11      344.10      295.97     10.11 o
   6   1  11        5.61       12.62      2.79 o
   7   1  11       45.02       42.19      4.24 o
   8   1  11        2.86        9.20      3.00 o
   9   1  11       14.94       17.43      4.64 o
   0   2  11      273.61      277.01      8.53 o
   1   2  11      161.97      157.56      4.07 o
   2   2  11       96.08      117.64      4.07 o
   3   2  11        4.16        5.84      1.36 o
   4   2  11      196.19      221.66      6.62 o
   5   2  11      571.43      497.70      9.57 o
   6   2  11       35.22       27.75      4.70 o
   7   2  11        0.19        1.34      2.55 o
   8   2  11        1.01       -0.07      2.76 o
   1   3  11      276.09      266.60      8.39 o
   2   3  11        1.59        4.23      1.29 o
   3   3  11      118.90      126.82      4.42 o
   4   3  11      109.73       93.46      3.96 o
   5   3  11       33.93       31.95      2.90 o
   6   3  11       32.82       33.77      3.86 o
   7   3  11        1.46        4.05      2.73 o
   8   3  11        0.12        6.83      3.24 o
   0   4  11      137.37      134.22      7.86 o
   1   4  11      119.84      103.86      6.17 o
   2   4  11      118.08      126.36      6.71 o
   3   4  11       79.39       88.12      4.57 o
   4   4  11        0.15        1.07      1.74 o
   5   4  11       39.65       33.88      3.67 o
   6   4  11       12.83       14.49      3.55 o
   7   4  11       26.03       18.33      3.90 o
   8   4  11        0.57       -0.51      3.37 o
   1   5  11      275.26      292.16     10.12 o
   2   5  11      255.48      248.28     10.54 o
   3   5  11      133.31      142.71     13.36 o
   4   5  11       14.19       16.14      3.69 o
   5   5  11       58.06       69.30      4.63 o
   6   5  11       82.67       55.51      8.75 o
   7   5  11       20.11       20.00      4.25 o
   0   6  11      266.39      269.72     14.05 o
   1   6  11       44.66       45.41      8.24 o
   2   6  11      230.82      191.55     12.66 o
   3   6  11       56.82       66.43      5.61 o
   4   6  11       93.02       94.12      6.53 o
   5   6  11        5.70        4.80      2.56 o
   6   6  11       36.51       27.79      4.47 o
   7   6  11       68.42       57.68      6.17 o
   1   7  11      191.56      168.37      8.80 o
   2   7  11        2.09        5.88      2.69 o
   3   7  11       72.20       69.74      5.86 o
   4   7  11       40.22       41.76      4.85 o
   5   7  11       27.64       24.91      4.00 o
   6   7  11       29.95       30.09      7.89 o
   0   8  11      190.67      177.71     13.57 o
   1   8  11       19.76       17.95      4.07 o
   2   8  11       65.85       72.02      6.48 o
   3   8  11        2.97        7.51      3.28 o
   4   8  11        1.44        8.48      3.29 o
   5   8  11       23.81       31.82      4.18 o
   1   9  11       67.07       62.06      6.01 o
   2   9  11        4.92        6.38      3.50 o
   3   9  11        7.78       11.79      3.62 o
   4   9  11       19.58       25.73      4.41 o
   0  10  11       84.26       76.95     10.94 o
   0   0  12      943.58      979.52     26.77 o
   1   0  12      484.85      499.58     11.91 o
   2   0  12      486.33      455.02     11.22 o
   3   0  12      349.19      335.01      9.07 o
   4   0  12      142.11      143.84      5.82 o
   5   0  12      255.23      279.46      9.69 o
   6   0  12      435.12      378.45     30.52 o
   7   0  12        4.52        0.41      3.81 o
   8   0  12        5.17        4.43      5.79 o
   1   1  12      565.90      549.07      9.09 o
   2   1  12       10.73        9.88      1.27 o
   3   1  12        8.63        6.25      1.23 o
   4   1  12      446.50      406.52      8.09 o
   5   1  12      139.55      125.90      4.44 o
   6   1  12      338.96      291.48     11.16 o
   7   1  12       25.08       26.20      3.72 o
   8   1  12        0.09        2.95      3.43 o
   0   2  12       34.38       43.85      6.08 o
   1   2  12       24.72       26.63      1.94 o
   2   2  12       17.80       21.24      1.79 o
   3   2  12        0.29        2.50      1.22 o
   4   2  12       38.27       41.14      2.68 o
   5   2  12       83.93       84.95      3.79 o
   6   2  12        1.41        0.85      2.28 o
   7   2  12        2.19        4.11      2.66 o
   8   2  12        9.04       14.73      3.67 o
   1   3  12       10.96        9.35      1.67 o
   2   3  12       18.53       23.02      2.09 o
   3   3  12        0.56        0.70      1.34 o
   4   3  12       10.68        5.18      1.60 o
   5   3  12        8.39       11.83      2.05 o
   6   3  12        2.69        6.12      2.66 o
   7   3  12        7.74       11.05      3.18 o
   8   3  12        1.74        6.04      3.28 o
   0   4  12       75.39       77.47      6.33 o
   1   4  12       49.12       47.37      3.59 o
   2   4  12      103.61      103.67      5.72 o
   3   4  12       44.95       68.18      4.13 o
   4   4  12       18.44       16.63      2.47 o
   5   4  12       40.05       59.92      4.33 o
   6   4  12        6.67       12.40      3.49 o
   7   4  12        0.19        5.73      3.27 o
   8   4  12        0.55        4.97      3.71 o
   1   5  12       11.43       11.75      3.42 o
   2   5  12      151.65      139.66      7.61 o
   3   5  12       82.10       86.52      7.07 o
   4   5  12        2.33        8.49      2.58 o
   5   5  12       47.83       50.90      4.12 o
   6   5  12        9.11        9.96      4.27 o
   7   5  12        7.13        6.98      3.64 o
   0   6  12       61.60       88.03      8.99 o
   1   6  12        8.24       11.17      2.90 o
   2   6  12      219.04      210.13      8.97 o
   3   6  12       19.31       22.29      3.57 o
   4   6  12       88.44       85.08      8.94 o
   5   6  12      112.56       95.06      6.32 o
   6   6  12        1.53        3.13      3.71 o
   1   7  12       35.03       41.05      4.73 o
   2   7  12       49.47       50.43      5.20 o
   3   7  12        2.60        3.29      2.63 o
   4   7  12        2.47       10.78      3.25 o
   5   7  12        1.66        5.41      4.42 o
   6   7  12        0.33        1.33      3.99 o
   0   8  12       38.12       33.47      6.58 o
   1   8  12        0.70        2.06      2.79 o
   2   8  12        2.73        0.01      2.64 o
   3   8  12        7.95       13.45      3.76 o
   4   8  12        1.19        6.10      3.26 o
   1   9  12        7.44       11.57      3.79 o
   2   9  12       26.15       22.53      4.32 o
   3   9  12        0.58        7.94      3.48 o
   1   1  13        9.53        7.82      1.32 o
   2   1  13        0.75        1.42      1.04 o
   3   1  13        0.05        2.24      1.30 o
   4   1  13       33.37       31.18      2.43 o
   5   1  13        7.89       10.74      1.85 o
   6   1  13       10.78       15.86      2.90 o
   7   1  13        3.56        2.34      2.98 o
   8   1  13        0.01       -2.57      3.08 o
   0   2  13        3.05        3.42      3.59 o
   1   2  13        8.44        9.19      1.55 o
   2   2  13        5.08        7.98      1.47 o
   3   2  13      417.71      389.45      8.07 o
   4   2  13      109.77      133.49      4.72 o
   5   2  13       11.44       24.12      2.36 o
   6   2  13       11.23        9.72      2.82 o
   7   2  13        0.28       -0.41      3.65 o
   8   2  13        0.03        4.70      4.66 o
   1   3  13       60.45       64.29      4.08 o
   2   3  13        1.42        2.05      1.47 o
   3   3  13       95.40       88.90      4.10 o
   4   3  13        8.28        7.72      2.01 o
   5   3  13       82.15       81.77      3.94 o
   6   3  13        0.10       -2.18      2.48 o
   7   3  13       25.94       20.87      3.73 o
   8   3  13        0.53        0.87      3.20 o
   0   4  13       34.22       42.65      5.05 o
   1   4  13       38.08       30.55      3.12 o
   2   4  13        0.08        0.86      1.78 o
   3   4  13        8.56        7.57      2.27 o
   4   4  13        3.81        1.94      1.91 o
   5   4  13       28.90       37.78      3.56 o
   6   4  13        0.08       -1.89      2.72 o
   7   4  13        5.85        4.43      5.01 o
   1   5  13       12.33        9.59      2.85 o
   2   5  13        0.37       -1.93      2.13 o
   3   5  13        9.87       12.25      3.05 o
   4   5  13      138.51      117.88      6.73 o
   5   5  13        3.68        7.66      2.70 o
   6   5  13        2.38        3.89      3.03 o
   7   5  13        3.96        7.93      3.70 o
   0   6  13       19.01       16.34      4.55 o
   1   6  13        3.79        7.02      2.67 o
   2   6  13       45.68       52.60      6.35 o
   3   6  13       15.50       16.90      3.44 o
   4   6  13        0.60        6.55      3.89 o
   5   6  13       18.00       15.56      3.28 o
   6   6  13        0.16        1.15      3.56 o
   1   7  13        5.87        2.19      2.98 o
   2   7  13        1.64        1.58      2.67 o
   3   7  13       33.81       37.78      5.96 o
   4   7  13        0.10        7.87      2.89 o
   5   7  13        0.66        0.72      2.76 o
   0   8  13       12.64       15.08      6.41 o
   1   8  13       15.96       14.72      5.42 o
   2   8  13        0.02        5.29      3.14 o
   3   8  13       54.96       58.87      7.82 o
   4   8  13       10.58       13.92      3.88 o
   1   9  13        0.10        1.40      3.23 o
   2   9  13        7.82        9.96      4.49 o
   0   0  14      345.79      317.94     19.15 o
   1   0  14      111.98      105.38      7.04 o
   2   0  14     1525.69     1335.02     28.47 o
   3   0  14      195.46      198.60      6.72 o
   4   0  14     1465.84     1205.75     29.83 o
   5   0  14       44.71       68.10      5.32 o
   6   0  14        0.97        5.60      6.31 o
   7   0  14        4.19        5.44      4.56 o
   8   0  14       26.30       21.16      6.49 o
   1   1  14       12.24       10.65      2.03 o
   2   1  14      213.04      191.11      5.28 o
   3   1  14      935.18      830.82     15.98 o
   4   1  14      506.91      442.36      8.93 o
   5   1  14        4.89        9.61      2.02 o
   6   1  14        7.17        9.04      3.16 o
   7   1  14        0.02        5.32      3.20 o
   8   1  14       30.64       33.42      5.22 o
   0   2  14        0.10       -1.24      2.01 o
   1   2  14        9.31       10.75      1.73 o
   2   2  14       56.50       62.68      3.35 o
   3   2  14       43.92       47.63      2.95 o
   4   2  14        7.13        6.56      2.03 o
   5   2  14       12.86       17.61      2.22 o
   6   2  14       15.31       17.47      3.35 o
   7   2  14        5.92        5.27      3.06 o
   1   3  14        0.00        1.23      1.61 o
   2   3  14        5.85        4.29      2.35 o
   3   3  14       88.29       84.31      4.12 o
   4   3  14       11.63       16.05      2.21 o
   5   3  14       19.75       29.03      2.70 o
   6   3  14        6.50       13.47      3.20 o
   7   3  14        4.82        7.68      3.35 o
   0   4  14        5.44        4.82      2.91 o
   1   4  14        0.03        1.77      1.91 o
   2   4  14       25.69       24.50      2.80 o
   3   4  14       13.92       17.16      2.61 o
   4   4  14      146.69      137.46      7.09 o
   5   4  14       13.34       29.96      3.32 o
   6   4  14        0.00        3.49      3.13 o
   7   4  14        0.01        4.09      3.55 o
   1   5  14       33.40       32.21      4.12 o
   2   5  14        0.94        4.44      2.58 o
   3   5  14      196.45      171.04      9.88 o
   4   5  14        6.06        8.66      2.76 o
   5   5  14       30.18       23.54      3.60 o
   6   5  14        0.48        7.41      4.04 o
   0   6  14        7.47        8.45      3.91 o
   1   6  14       49.99       48.13      5.07 o
   2   6  14        9.43        9.05      3.09 o
   3   6  14      114.99      113.46      7.88 o
   4   6  14       20.17       18.77      3.40 o
   5   6  14       59.09       59.69      5.26 o
   6   6  14        3.85        4.15      4.09 o
   1   7  14       19.28       19.23      3.80 o
   2   7  14        1.69        6.22      2.84 o
   3   7  14       24.04       22.16      4.07 o
   4   7  14        0.38        5.51      3.01 o
   5   7  14        3.26        8.63      3.46 o
   0   8  14        0.72        0.14      4.10 o
   1   8  14       17.85       23.31      4.10 o
   2   8  14        1.81        2.67      3.24 o
   3   8  14       22.75       18.28      4.22 o
   1   1  15       19.18       24.70      2.96 o
   2   1  15      148.25      133.47      5.27 o
   3   1  15      176.29      174.15      5.49 o
   4   1  15        0.01        1.54      1.55 o
   5   1  15        7.24        8.95      2.05 o
   6   1  15        3.72        3.83      2.90 o
   7   1  15        2.97        2.66      3.92 o
   0   2  15       34.83       31.79      4.41 o
   1   2  15        4.15        4.93      2.08 o
   2   2  15        0.17        3.53      1.58 o
   3   2  15        0.70        4.27      1.67 o
   4   2  15      151.96      175.51      5.89 o
   5   2  15       32.09       20.18      2.32 o
   6   2  15       17.02       22.47      3.63 o
   7   2  15        1.31        9.20      3.75 o
   1   3  15        5.75        6.02      2.11 o
   2   3  15       55.54       70.42      4.23 o
   3   3  15       75.55       71.38      4.34 o
   4   3  15        0.53        2.28      1.74 o
   5   3  15       31.60       30.71      2.78 o
   6   3  15        3.65        1.21      3.16 o
   7   3  15       15.86       20.22      5.09 o
   0   4  15       19.56       19.22      3.98 o
   1   4  15        0.14        1.55      1.90 o
   2   4  15      186.47      167.14      9.34 o
   3   4  15       13.22       14.17      2.67 o
   4   4  15       33.86       30.33      3.62 o
   5   4  15       29.71       33.95      4.01 o
   6   4  15        0.00        4.97      3.37 o
   1   5  15       29.04       32.53      4.26 o
   2   5  15       11.13        7.03      2.93 o
   3   5  15       40.63       34.03      4.03 o
   4   5  15        5.43        4.23      2.48 o
   5   5  15        3.73        2.11      2.70 o
   6   5  15        0.13        2.33      3.99 o
   0   6  15        1.41        9.71      4.21 o
   1   6  15        1.57        1.91      3.07 o
   2   6  15       36.90       36.66      4.84 o
   3   6  15        0.06        0.17      2.85 o
   4   6  15       11.78       16.83      4.25 o
   5   6  15        2.85        1.35      3.04 o
   1   7  15       10.18       12.62      4.69 o
   2   7  15        5.97        2.28      3.08 o
   3   7  15        0.21        1.70      3.16 o
   4   7  15        1.64       10.12      3.52 o
   0   8  15        0.35        1.98      4.14 o
   1   8  15        0.74        2.94      3.12 o
   2   8  15        3.00        1.12      3.10 o
   0   0  16      949.31      802.53     29.80 o
   1   0  16      139.18      158.75      8.84 o
   2   0  16      405.62      322.88     13.98 o
   3   0  16      134.97      132.44      8.55 o
   4   0  16        3.46        5.45      2.62 o
   5   0  16        0.10       -2.97      2.33 o
   6   0  16        0.67        0.56      4.27 o
   7   0  16       26.32       39.43      7.50 o
   1   1  16       16.26       17.64      2.90 o
   2   1  16      124.69      131.70      6.01 o
   3   1  16       34.87       37.61      3.17 o
   4   1  16        0.05        1.63      1.83 o
   5   1  16        5.82        5.41      1.96 o
   6   1  16       37.27       41.86      5.04 o
   7   1  16        9.51        8.87      4.02 o
   0   2  16        9.32       20.49      3.88 o
   1   2  16       55.34       59.65      5.65 o
   2   2  16       34.98       34.52      3.72 o
   3   2  16        0.18        1.91      1.71 o
   4   2  16        7.56        8.75      2.09 o
   5   2  16        1.86        1.78      1.88 o
   6   2  16        6.88        7.14      3.46 o
   7   2  16       16.36       13.10      4.60 o
   1   3  16        0.71        3.24      2.04 o
   2   3  16       18.07       14.90      2.82 o
   3   3  16       61.41       48.89      4.64 o
   4   3  16        5.03        5.59      2.06 o
   5   3  16        5.69       10.26      2.25 o
   6   3  16        3.90        7.30      3.42 o
   0   4  16        4.75        2.35      3.04 o
   1   4  16        9.07       13.23      2.67 o
   2   4  16       19.60       21.41      2.80 o
   3   4  16        3.64       10.40      2.61 o
   4   4  16       20.33       14.04      3.05 o
   5   4  16        2.15        5.42      2.71 o
   6   4  16        6.57       12.29      4.50 o
   1   5  16       59.58       61.02      5.76 o
   2   5  16        0.81        3.85      2.61 o
   3   5  16        1.86        3.24      2.59 o
   4   5  16        0.73        2.75      2.86 o
   5   5  16        0.36       -2.34      2.71 o
   0   6  16        0.84       13.08      4.94 o
   1   6  16       17.48       19.04      3.88 o
   2   6  16        3.37        8.14      3.28 o
   3   6  16       47.90       53.92      5.15 o
   4   6  16        0.54        6.53      3.21 o
   1   7  16        5.66        5.09      3.22 o
   2   7  16        0.27        4.61      3.47 o
   3   7  16        0.07        3.13      3.00 o
   1   1  17      470.28      409.26     10.75 o
   2   1  17       90.33       84.98      6.64 o
   3   1  17      118.94      135.21      6.33 o
   4   1  17       71.11       68.32      4.64 o
   5   1  17       39.95       41.50      4.70 o
   6   1  17        2.20        4.56      4.00 o
   0   2  17       98.18       75.51      6.82 o
   1   2  17      212.04      205.34      7.39 o
   2   2  17      265.69      256.24     13.09 o
   3   2  17        1.45        2.82      2.18 o
   4   2  17       33.99       31.85      3.16 o
   5   2  17       54.89       49.24      5.55 o
   6   2  17      112.49      113.66      9.46 o
   1   3  17      171.80      142.67      6.78 o
   2   3  17       98.53       97.79      6.31 o
   3   3  17       41.88       47.33      4.60 o
   4   3  17       86.56       96.07      5.88 o
   5   3  17       20.31       22.24      2.98 o
   6   3  17        9.60        9.08      4.54 o
   0   4  17      124.66      118.54     19.31 o
   1   4  17        9.01       12.84      2.86 o
   2   4  17      104.02      103.27      6.17 o
   3   4  17       12.98       17.05      3.13 o
   4   4  17       58.49       47.02      4.24 o
   5   4  17       21.24       19.66      3.66 o
   1   5  17        0.01       -2.75      2.62 o
   2   5  17        1.92        7.22      3.33 o
   3   5  17        1.33        2.87      2.82 o
   4   5  17        1.33        7.58      3.71 o
   0   6  17        1.07        4.92      4.24 o
   1   6  17        3.94       12.56      3.64 o
   2   6  17       16.23       26.04      5.01 o
   3   6  17       15.82       12.49      3.51 o
   1   7  17        7.96        8.79      3.84 o
   2   7  17       12.14       11.93      4.04 o
   0   0  18       74.86       61.83     11.35 o
   1   0  18        8.97        9.09      3.46 o
   2   0  18       49.37       56.86      6.03 o
   3   0  18        0.62        8.23      3.28 o
   4   0  18        6.18        8.35      3.71 o
   5   0  18        8.04       10.37      3.84 o
   6   0  18        0.02        2.64      6.77 o
   1   1  18      102.93      112.76      5.85 o
   2   1  18        2.85        6.21      2.81 o
   3   1  18       32.16       36.80      3.63 o
   4   1  18       22.69       24.15      3.22 o
   5   1  18        5.55       10.94      3.01 o
   6   1  18        0.16        4.29      7.06 o
   0   2  18       30.87       36.20      5.34 o
   1   2  18       10.59       16.19      2.79 o
   2   2  18       24.45       27.87      3.48 o
   3   2  18       24.29       25.87      3.25 o
   4   2  18        1.55        2.45      2.48 o
   5   2  18        0.22        8.78      2.70 o
   1   3  18       54.93       51.53      5.26 o
   2   3  18       38.91       42.66      4.36 o
   3   3  18       13.66       15.69      3.28 o
   4   3  18        0.27        5.10      2.60 o
   5   3  18       18.15       27.33      3.56 o
   0   4  18      134.69      129.49      9.78 o
   1   4  18        0.07        1.97      2.43 o
   2   4  18        1.52        4.01      2.53 o
   3   4  18        9.63       14.28      3.06 o
   4   4  18       21.16       31.81      4.18 o
   1   5  18        2.58        7.18      3.33 o
   2   5  18        0.44       -0.03      2.96 o
   3   5  18        2.06        4.08      3.44 o
   4   5  18        7.57       11.54      9.86 o
   0   6  18        7.47        3.28      4.41 o
   1   6  18        1.94        3.68      3.32 o
   2   6  18        9.90       13.81      3.97 o
   1   1  19      132.59      126.53      9.73 o
   2   1  19       24.78       36.64      4.70 o
   3   1  19       35.14       35.95      4.06 o
   4   1  19        8.25       10.08      2.65 o
   5   1  19        3.97        8.34      3.39 o
   0   2  19      159.15      176.90     10.98 o
   1   2  19       82.22       83.15      5.47 o
   2   2  19        0.09        4.06      2.54 o
   3   2  19        8.45        9.05      3.16 o
   4   2  19       16.16       16.25      3.35 o
   5   2  19        3.93        7.68      3.58 o
   1   3  19      107.80      104.52      6.35 o
   2   3  19       26.50       27.86      3.71 o
   3   3  19        3.38        9.51      3.02 o
   4   3  19        0.11        4.60      2.63 o
   0   4  19      356.10      304.70     13.84 o
   1   4  19        2.54        9.74      2.77 o
   2   4  19       30.55       38.92      4.16 o
   3   4  19        5.15       10.16      3.21 o
   1   5  19       19.69       17.07      4.23 o
   2   5  19        0.39        7.02      3.71 o
   0   0  20      404.15      359.98     25.98 o
   1   0  20        5.24        3.67      4.23 o
   2   0  20       31.63       36.55      6.67 o
   3   0  20        0.12        5.66      3.82 o
   4   0  20       26.87       52.74      8.51 o
   1   1  20        0.66        2.05      3.53 o
   2   1  20       47.92       61.89      5.40 o
   3   1  20        3.98        3.37      2.90 o
   4   1  20        9.28       13.75      3.34 o
   0   2  20       34.06       44.90      6.02 o
   1   2  20        2.81        6.31      2.66 o
   2   2  20        3.68        8.29      3.04 o
   3   2  20        0.00        8.78      3.38 o
   4   2  20        3.85        9.72      3.60 o
   1   3  20       51.51       61.72      5.11 o
   2   3  20        0.87        4.69      2.79 o
   3   3  20        2.70       10.07      3.17 o
   0   4  20      114.57      135.54     10.74 o
   1   4  20        5.10        6.11      2.90 o
   2   4  20        3.18        9.13      3.11 o
   1   1  21        3.28        6.92      3.12 o
   2   1  21        4.40       11.53      3.32 o
   3   1  21        0.57       10.83      3.62 o
   0   2  21       38.01       35.82     10.38 o
   1   2  21        0.00        0.50      2.81 o
   2   2  21        7.32       12.82      3.42 o
   1   3  21       43.28       39.13      4.32 o
   0   0  22        0.65       -2.58      6.23 o
   1   0  22        0.15        2.91      5.07 o
 
